# Supplementary material for: Audio-digital recordings for surveillance in clinical trials of major depressive disorder
Source: Contemp Clin Trials Commun. 2019 Jan 8;14:100317. doi: 10.1016/j.conctc.2019.100317 (PMC6348193; doi:10.1016/j.conctc.2019.100317)
Supplement: Multimedia component 1 [file mmc1.xml]

<?xml version="1.0" encoding="UTF-8" standalone="no"?><data:data><datasets><author>sdtargum@yahoo.com</author><type>0</type><dataset><value>1</value><reason>The authors do not have permission to share data</reason><comments/></dataset></datasets></data:data>
